# Supplementary material for: An individual alginate lyase is effective in the disruption of Laminaria digitata recalcitrant cell wall
Source: Sci Rep. 2021 May 6;11:9706. doi: 10.1038/s41598-021-89278-1 (PMC8102539; doi:10.1038/s41598-021-89278-1)
Supplement: Supplementary file 3 — Supplementary Information 3. [file 41598_2021_89278_MOESM3_ESM.xlsx]

## Sheet: Initial screening CAZymes
An individual alginate lyase is effective in the disruption of Laminaria digitata recalcitrant cell wall
Mónica Costa, Luís Pio, Pedro Bule, Marlene Santos, Vânia Cardoso, Cristina M. Alfaia, Diogo Coelho, Joana Brás, Carlos M. G. A. Fontes, José A. M. Prates
Supplementary Table S2. Screening of the selected individual CAZymes and sulfatases (project identification number, ID) for Laminaria digitata cell wall disruption, according to their released reducing sugars and effect on microscopic cell wall fluorescence intensity
Enzymes ID	Released reducing sugars (g/L)	Decreased cell wall fluorescence intensity (%)
1	0.362046	17.2088
2	3.48856	9.38605
3	5.69448	20.9694
4	0.627187	5.29791
5	4.4751	-7.06752
6	0.26245	14.5525
7	0.243607	4.87569
8	0.336474	13.7533
9	5.67429	19.8915
10	5.92598	14.0398
11	3.89233	19.3426
12	5.24092	7.47991
13	0.491407	25.3102
14	0.878616	23.7924
15	0.477268	14.9019
16	0.485969	21.9861
17	1.53883	23.8158
18	5.15858	40.1096
19	3.8958	32.9141
20	6.63346	49.8203
21	5.10202	51.6227
22	6.7792	46.4609
23	5.76115	43.7018
24	1.51164	29.8651
25	5.2271	51.8794
26	2.06852	32.5519
27	5.10094	54.8108
28	5.42071	56.9808
29	4.42223	42.8867
30	0.549054	6.68545
31	0.719817	27.7685
32	3.14422	34.3744
33	0.487057	16.883
34	0.540352	13.3514
35	5.21623	53.1251
36	0.506635	13.5675
37	2.03916	31.82
38	0.518599	16.0114
39	0.747009	29.1421
40	0.492495	21.4526
41	1.69654	26.9991
42	0.504459	23.5861
43	0.509898	13.046
44	0.591473	19.8879
45	0.475092	17.2183
46	0.65347	22.3226
47	0.459865	24.6795
48	0.440287	19.8372
49	2.20122	28.9854
50	0.440287	24.3363
51	0.479443	21.9416
52	0.440287	24.4235
53	0.440287	20.8811
55	0.577333	19.7734
56	0.465303	22.2448
57	5.14335	43.0227
58	0.458777	29.3991
59	0.467479	24.371
60	0.503372	13.1735
61	0.474005	14.5966
62	0.463128	22.9283
65	0.496846	31.7642
66	0.441375	11.8403
67	0.485969	19.8278
68	0.485969	29.2618
69	0.493583	28.2823
70	0.519687	16.2964
71	0.300135	28.182
72	0.28533	19.3619
73	0.387618	17.8138
74	0.370121	17.568
75	0.320323	24.526
76	0.39031	23.0816
77	0.324361	34.0434
78	0.79004	31.2628
79	0.313594	43.332
80	0.275908	22.4922
81	0.328398	9.19508
82	0.28533	-1.66183
83	0.296097	12.7868
84	0.327052	3.74436
85	0.313594	25.4235
86	0.283984	32.7212
87	0.336474	21.7138
88	0.271871	19.1884
89	0.320323	32.0524
91	0.317631	30.1827
92	0.283984	20.5738
94	0.257066	16.8183
95	0.265141	17.1958
96	0.23284	7.61958
97	6.77658	24.7272
98	5.87752	16.0561
99	0.730821	16.7305
100	0.600269	20.7534
101	0.437416	28.8359
102	0.53432	34.3083
104	0.23284	18.6088
106	1.6891	34.4295
107	1.80619	15.0535
108	0.356662	14.9101
109	5.42799	-1.09897
110	0.432032	26.6271
111	0.516824	26.8331
112	0.327052	30.3995
113	0.298789	21.2619
115	0.292059	15.7861
116	2.82638	31.1919
117	0.293405	28.5835
118	1.20727	22.2066
119	0.261104	2.88097
120	0.317631	20.8497
121	0.273217	22.6141
122	0.246299	23.3744
123	0.35397	19.7391
124	0.25572	21.2994
125	0.243607	25.595
126	0.247645	23.0601
127	0.282638	19.9519
128	0.239569	25.595
129	0.483176	16.902
130	0.253028	16.2797
131	0.304172	24.7321
132	0.327052	22.153
133	0.246299	20.4547
134	0.312248	20.2653
135	0.283984	21.227
136	0.288022	21.3296
137	0.401077	22.8507
138	0.314939	19.9512
139	0.296097	23.6797
142	3.42665	32.2017
143	0.277254	21.1953
144	0.25572	21.2415
145	0.267833	13.1091
146	0.271871	17.0124
147	0.281292	27.7234
149	0.305518	31.4455
150	0.277254	21.1345
151	0.293405	34.1995
153	0.352624	30.1283
154	0.282638	27.9608
156	0.329744	35.1465
157	0.296097	12.5865
158	0.239569	23.967
159	0.317631	19.7994
162	0.426649	16.1555
163	0.419919	14.5757
165	0.403769	18.3462
166	0.398385	15.9295
167	0.33782	17.084
169	0.410498	14.2021
170	0.28533	21.4104
172	0.367429	25.2365
173	0.240915	21.1519
174	0.28533	25.8577
176	0.309556	26.4695
178	0.35397	-14.9899
179	0.391655	31.6012
180	0.339166	22.0619
181	0.328398	21.1099
182	0.434724	16.318
183	1.67833	24.4852
184	2.39704	38.5051
185	0.401077	35.1413
186	0.332436	15.7995
187	0.273217	13.3091
188	0.363392	-6.56533
190	0.499327	-17.2475
192	0.523553	0.814602
194	0.250336	6.46618
195	0.312248	-3.08763
196	0.596231	9.08529
197	0.608345	23.6506
199	1.00942	9.91745
200	0.588156	22.7632
